# Supplementary material for: Simulation of Organ Patterning on the Floral Meristem Using a Polar Auxin Transport Model
Source: PLoS One. 2012 Jan 23;7(1):e28762. doi: 10.1371/journal.pone.0028762 (PMC3264561; doi:10.1371/journal.pone.0028762)
Supplement: File S1 — Supporting information software. Auxinsimon.cpp, Auxinsimon.h, Auxinsimon.pro, and Basis-floral_ortime.xml used for model simulation. (ZIP [file pone.0028762.s006.zip]

Archive with 4 entries (4 files):
- basis-floral_ortime.xml
- auxinsimon.cpp
- auxinsimon.h
- auxinsimon.pro
