# Supplementary material for: Simulation of Organ Patterning on the Floral Meristem Using a Polar Auxin Transport Model
Source: PLoS One. 2012 Jan 23;7(1):e28762. doi: 10.1371/journal.pone.0028762 (PMC3264561; doi:10.1371/journal.pone.0028762)
Supplement: File S1 — Supporting information software. Auxinsimon.cpp, Auxinsimon.h, Auxinsimon.pro, and Basis-floral_ortime.xml used for model simulation. (ZIP [file pone.0028762.s006.zip › auxinsimon.cpp]

/*
 *
 *  This file is part of the Virtual Leaf.
 *
 *  The Virtual Leaf is free software: you can redistribute it and/or modify
 *  it under the terms of the GNU General Public License as published by
 *  the Free Software Foundation, either version 3 of the License, or
 *  (at your option) any later version.
 *
 *  The Virtual Leaf is distributed in the hope that it will be useful,
 *  but WITHOUT ANY WARRANTY; without even the implied warranty of
 *  MERCHANTABILITY or FITNESS FOR A PARTICULAR PURPOSE.  See the
 *  GNU General Public License for more details.
 *
 *  You should have received a copy of the GNU General Public License
 *  along with the Virtual Leaf.  If not, see <http://www.gnu.org/licenses/>.
 *
 *  Copyright 2010 Roeland Merks.
 *
 */

#include <QObject>
#include <QtGui>
#include "../simplugin.h"

#include "parameter.h"

#include "wallbase.h"
#include "cellbase.h"
#include "auxinsimon.h"

#include "far_mem_5.h"

static const std::string _module_id("$Id$");

bool batch = false;

QString AuxinSimon::ModelID(void)  { return QString( "Auxin pattern in FM" ); }


// To be executed after cell division
void AuxinSimon::OnDivide(ParentInfo &parent_info, CellBase &daughter1, CellBase &daughter2) {
	
	// After divisions, parent and daughter cells get a standard stock of PINs.
	daughter1.SetChemical(1, par->initval[1]);
	daughter2.SetChemical(1, par->initval[1]);
	
	
	
	// Reset transporter values of parent and daughter
	//	QList<WallBase *> walls;
	//foreach(WallBase *w, walls) { 
	//  w->setTransporter(&daughter1, 1, 0.);
	//}
QList<WallBase *> walls = daughter1.getWalls();
foreach(WallBase *w, walls) { 
w->setTransporter(&daughter1, 1, 0.);
}
walls=daughter2.getWalls();
foreach(WallBase *w, walls) { 
w->setTransporter(&daughter2, 1, 0.);
}


	
}


void AuxinSimon::SetCellColor(CellBase &c, QColor &color) { 
	// Red: PIN1
	// Green: Auxin
	// Blue: differentiated cells 
  //  color.setRgb(c.Chemical(1)/(1+c.Chemical(1)) * 255.,(pow(c.Chemical(0),3)/(1+pow(c.Chemical(0),3)) * 255.),/* (chem[2]/(1+chem[2]) *255.) */ 255*c.CellType()); 
  		if (c.Chemical(0)>par->k[7]) {
   color.setRgb(c.Chemical(1)/(1+c.Chemical(1)) * 255.,(pow(c.Chemical(0),3)/(1+pow(c.Chemical(0),3)) * 255.), 255*c.CellType()); 
 				} 
 		else{
  color.setRgb(c.Chemical(1)/(1+c.Chemical(1)) * 255.,0, 255*c.CellType()); 			
 	}
		//color.setRgb(c.Chemical(1)/(1+c.Chemical(1)) * 255.,(pow(c.Chemical(0),3)/(1+pow(c.Chemical(0),3)) * 255.), 0); 

}

void AuxinSimon::CellHouseKeeping(CellBase &c) {
	if (c.Boundary()==CellBase::None) {
		if (c.Area() > par->rel_cell_div_threshold * c.BaseArea() ) {
		  //	c.SetChemical(0,0);
			c.Divide();
        }		
		if (c.Chemical(0)>par->k[0]) {
			c.SetCellType(1);
		} 
		// expand at fixed rate / auxin level dependent k[4]/ #cells dependent k[5]
		if ( CellBase::NCells()<par->k[5]){
		  //c.EnlargeTargetArea((par->k[4]*c.Chemical(0)+1)*par->cell_expansion_rate);}
		  c.EnlargeTargetArea((par->k[4]*c.Chemical(0)/(par->k[6]+c.Chemical(0))+1)*par->cell_expansion_rate);}
                else{
                 c.EnlargeTargetArea(0);}
	}  	
}

void AuxinSimon::CelltoCellTransport(Wall *w, double *dchem_c1, double *dchem_c2) {
  // leaf edge is const source of auxin
  // (Neumann boundary condition: we specify the influx)
  
  if (CellBase::NCells()>par->k[1] && CellBase::NCells()<par->k[2]) {
    if (w->C2()->BoundaryPolP()) {
      if (w->AuxinSource()) {
	//double aux_flux = par->leaf_tip_source * w->Length()*w->Transporters1(0);
	double aux_flux = par->leaf_tip_source * w->Length();
        //double aux_flux = par->leaf_tip_source *w->Transporters1(0);
	dchem_c1[0]+= aux_flux;	// dchem_c0 is undefined...!
	return;
      } else {
	return;
      }
    }
	
    if (w->C1()->BoundaryPolP()) {
      if (w->AuxinSource()) {
	//	double aux_flux = par->leaf_tip_source * w->Length()*w->Transporters2(0);
       double aux_flux = par->leaf_tip_source * w->Transporters2(0);
       dchem_c2[0] += aux_flux; // dchem_c1 is undefined...!
	return;
      } else {
			
	if (w->AuxinSink()) {
				
	  // efflux into Shoot Apical meristem
	  // we assume all PINs are directed towards shoot apical meristem
	  dchem_c2[0] -= par->sam_efflux * w->C2()->Chemical(0) / (par->ka + w->C2()->Chemical(0));
				
	  return;
	} else 
	  return;
      }
    }
	
  }

  // Passive fluxes (Fick's law)
  // only auxin flux now
  // flux depends on edge length and concentration difference
  int c=0;
  double phi = w->Length() * ( par->D[c] ) * ( w->C2()->Chemical(c) - w->C1()->Chemical(c) );
  dchem_c1[c] += phi; 
  dchem_c2[c] -= phi;
	
  // Active fluxes (PIN1 mediated transport)
	
  // (Transporters measured in moles, here)
  // efflux from cell 1 to cell 2
  double trans12 = ( par->transport * w->Transporters1(1) * w->C1()->Chemical(0) / (par->ka + w->C1()->Chemical(0)) );
	
  // efflux from cell 2 to cell 1
  double trans21 = ( par->transport * w->Transporters2(1) * w->C2()->Chemical(0) / (par->ka + w->C2()->Chemical(0)) );
    
  dchem_c1[0] += trans21 - trans12;
  dchem_c2[0] += trans12 - trans21;
	
}

void AuxinSimon::WallDynamics(Wall *w, double *dw1, double *dw2) {	
	
    // Cells polarize available PIN1 to Shoot Apical Meristem
    if (w->C2()->BoundaryPolP()) {
		if (w->AuxinSink()) {
			
			dw1[0] = 0.; dw2[0] = 0.;
			//dw1[2] = 0.; dw2[2] = 0.;
            
			// assume high auxin concentration in SAM, to convince PIN1 to polarize to it
			// exocytosis regulated0
			double nb_auxin = par->sam_auxin;
			double receptor_level = nb_auxin * par->r / (par->kr + nb_auxin);
			
			dw1[1] = par->k1 * w->C1()->Chemical(1) * receptor_level /( par->km + w->C1()->Chemical(1) ) - par->k2 * w->Transporters1(1);
			
			dw2[1] = 0.;
			return;
			
		} else {
			dw1[0]=dw2[0]=dw1[1]=dw2[1];//=dw1[2]=dw2[2];
			return;
		}
    }
    
    if (w->C1()->BoundaryPolP()) {
		if (w->AuxinSink())  {
			
			dw1[0] = 0.; dw2[0] = 0.;
			//dw1[2] = 0.; dw2[2] = 0.;
			
			// assume high auxin concentration in SAM, to convince PIN1 to polarize to it
			// exocytosis regulated
			double nb_auxin = par->sam_auxin;
			double receptor_level = nb_auxin * par->r / (par->kr + nb_auxin);
			dw2[1] = par->k1 * w->C2()->Chemical(1) * receptor_level /( par->km + w->C2()->Chemical(1) ) - par->k2 * w->Transporters2(1);
			
			dw1[1] = 0.;
			return;
			
		}  else {
			dw1[0]=dw2[0]=dw1[1]=dw2[1];//=dw1[2]=dw2[2];
			return;
		}
    }
    
    
    
    // PIN1 localization at wall 1
    // Note: chemical 0 is Auxin (intracellular storage only)
    // Chemical 1 is PIN1 (walls and intracellular storage)
    //! \f$ \frac{d Pij/dt}{dt} = k_1 A_j \frac{P_i}{L_ij} - k_2 P_{ij} \f$
    // Note that Pij is measured in term of concentration (mol/L)
    // Pi in terms of quantity (mol)
	
    double dPijdt1=0., dPijdt2=0.;
    
    // normal cell
    double  auxin2 = w->C2()->Chemical(0);
    double receptor_level1 = auxin2 * par->r / (par->kr + auxin2);
    
    dPijdt1 = 
	// exocytosis regulated
    par->k1 * w->C1()->Chemical(1) * receptor_level1 / ( par->km + w->C1()->Chemical(1) ) - par->k2 * w->Transporters1(1);
	
    double  auxin1 = w->C1()->Chemical(0);
    double receptor_level2 = auxin1 * par->r / (par->kr + auxin1);
    
    // normal cell
    dPijdt2 = 
	
	// exocytosis regulated
	par->k1 * w->C2()->Chemical(1) * receptor_level2 / ( par->km + w->C2()->Chemical(1) ) - par->k2 * w->Transporters2(1);
    
    /* PIN1 of neighboring vascular cell inhibits PIN1 endocytosis */
    
    dw1[0] = 0.; dw2[0] = 0.;
    //dw1[2] = 0.; dw2[2] = 0.;
    
    dw1[1] = dPijdt1;
    dw2[1] = dPijdt2;
}

double AuxinSimon::complex_PijAj(CellBase &here, CellBase &nb, Wall &w) { 
	
	// gives the amount of complex "auxinreceptor-Pin1"  at the wall (at QSS) 
	//return here.Chemical(1) * nb.Chemical(0) / ( par->km + here.Chemical(1));
	
	double nb_aux = (nb.BoundaryPolP() && w.AuxinSink()) ? par->sam_auxin : nb.Chemical(0);
	double receptor_level = nb_aux * par->r / (par->kr + nb_aux);
	
	return here.Chemical(1) * receptor_level / ( par->km + here.Chemical(1));
	
}

void AuxinSimon::CellDynamics(CellBase *c, double *dchem) {
	// Note: Pi and Pij measured in numbers of molecules, not concentrations		
		double dPidt = 0.;
		
		double sum_Pij = c->SumTransporters( 1 );
		
		// exocytosis regulated:
	
	dPidt = -par->k1 * c->ReduceCellAndWalls<double>( far_3_arg_mem_fun( *this, &AuxinSimon::complex_PijAj ) ) + par->k2 * sum_Pij;
	/*for ( list<Wall *>::const_iterator w = c->walls.begin();
		 w!=walls.end();
		 w++) {
		if ((*w)->C1() == c)
			dPidt +=  complex_PijAj( (*w)->C1(), (*w)->C2(), *w );
		else
			dPidt +=  complex_PijAj( (*w)->C2(), (*w)->C1(), *w );
	}*/
	
	// production of PIN depends on auxin concentration
	dPidt +=  (c->AtBoundaryP()?par->pin_prod_in_epidermis:par->pin_prod) * c->Chemical(0) - c->Chemical(1) * par->pin_breakdown;
	
	// no PIN production in SAM
	if (c->Boundary() == CellBase::SAM) {
			dchem[1]=0.;
		dchem[0]= - par->sam_auxin_breakdown * c->Chemical(0);
	} else {
		
	  dchem[1] = dPidt; //0: no pin concentration dynamics
		
		
		// source of auxin
		dchem[0] = par->aux_cons - par->aux_breakdown * c->Chemical(0);
		
		if (c->CellType()==1) {
		  dchem[0] += -par->k[3] * c->Chemical(0);
		}
	}
	
	
	
}


Q_EXPORT_PLUGIN2(auxinsimon, AuxinSimon)
