# Supplementary material for: Simulation of Organ Patterning on the Floral Meristem Using a Polar Auxin Transport Model
Source: PLoS One. 2012 Jan 23;7(1):e28762. doi: 10.1371/journal.pone.0028762 (PMC3264561; doi:10.1371/journal.pone.0028762)
Supplement: File S1 — Supporting information software. Auxinsimon.cpp, Auxinsimon.h, Auxinsimon.pro, and Basis-floral_ortime.xml used for model simulation. (ZIP [file pone.0028762.s006.zip › auxinsimon.h]

/*
 *  $Id$
 *
 *  This file is part of the Virtual Leaf.
 *
 *  The Virtual Leaf is free software: you can redistribute it and/or modify
 *  it under the terms of the GNU General Public License as published by
 *  the Free Software Foundation, either version 3 of the License, or
 *  (at your option) any later version.
 *
 *  The Virtual Leaf is distributed in the hope that it will be useful,
 *  but WITHOUT ANY WARRANTY; without even the implied warranty of
 *  MERCHANTABILITY or FITNESS FOR A PARTICULAR PURPOSE.  See the
 *  GNU General Public License for more details.
 *
 *  You should have received a copy of the GNU General Public License
 *  along with the Virtual Leaf.  If not, see <http://www.gnu.org/licenses/>.
 *
 *  Copyright 2010 Roeland Merks.
 *
 */

#ifndef _AUXINGROWTHPLUGIN_H_
#define _AUXINGROWTHPLUGIN_H_

#include <QObject>
#include <QtGui>
#include <QString>
#include "../simplugin.h"


class AuxinSimon : public QObject, SimPluginInterface {
	Q_OBJECT
	Q_INTERFACES(SimPluginInterface);

public:
	virtual QString ModelID(void);
	
	// Executed after the cellular mechanics steps have equillibrized
	virtual void CellHouseKeeping (CellBase &c);
	// Differential equations describing transport of chemicals from cell to cell
	virtual void CelltoCellTransport(Wall *w, double *dchem_c1, double *dchem_c2);
    
	// Differential equations describing chemical reactions taking place at or near the cell walls
	// (e.g. PIN accumulation)
	virtual void WallDynamics(Wall *w, double *dw1, double *dw2);
	
	// Differential equations describing chemical reactions inside the cells
	virtual void CellDynamics(CellBase *c, double *dchem);
	
	// to be executed after a cell division
	virtual void OnDivide(ParentInfo &parent_info, CellBase &daughter1, CellBase &daughter2);
	
	// to be executed for coloring a cell
	virtual void SetCellColor(CellBase &c, QColor &color);	
	// return number of chemicals
	virtual int NChem(void) { return 2; }
	
private:
	double complex_PijAj(CellBase &here, CellBase &nb, Wall &w);
};

#endif
