# Supplementary material for: Simulation of Organ Patterning on the Floral Meristem Using a Polar Auxin Transport Model
Source: PLoS One. 2012 Jan 23;7(1):e28762. doi: 10.1371/journal.pone.0028762 (PMC3264561; doi:10.1371/journal.pone.0028762)
Supplement: File S1 — Supporting information software. Auxinsimon.cpp, Auxinsimon.h, Auxinsimon.pro, and Basis-floral_ortime.xml used for model simulation. (ZIP [file pone.0028762.s006.zip › auxinsimon.pro]

#
# $Id: plugin_auxingrowth.pro,v 31e2c8add85c 2010/05/10 11:02:37 michael $
#
#  This file is part of the Virtual Leaf.
#
#  The Virtual Leaf is free software: you can redistribute it and/or modify
#  it under the terms of the GNU General Public License as published by
#  the Free Software Foundation, either version 3 of the License, or
#  (at your option) any later version.
#
#  The Virtual Leaf is distributed in the hope that it will be useful,
#  but WITHOUT ANY WARRANTY; without even the implied warranty of
#  MERCHANTABILITY or FITNESS FOR A PARTICULAR PURPOSE.  See the
#  GNU General Public License for more details.
#
#  You should have received a copy of the GNU General Public License
#  along with the Virtual Leaf.  If not, see <http://www.gnu.org/licenses/>.
#
#  Copyright 2010 Roeland Merks.
#

CONFIG += release
CONFIG -= debug
CONFIG += plugin

BINDIR = ../../bin
DEFINES = QTGRAPHICS # VLEAFPLUGIN
DESTDIR = $${BINDIR}/models
TARGET = auxinsimon
HEADERS = ../simplugin.h $${TARGET}.h  
QMAKE_CXXFLAGS += -fexceptions -I..
QMAKE_CXXFLAGS_DEBUG += -g3
QMAKE_CXXFLAGS_DEBUG += -DQDEBUG

QT += qt3support
SOURCES = $${TARGET}.cpp
TEMPLATE = lib 

unix {
 LIBS += -Llib -lvleaf
 QMAKE_CXXFLAGS += -fPIC -I/usr/include/libxml2
 QMAKE_LFLAGS += -fPIC
}

win32 {
 LIBXML2DIR = D:\VLeaf-WUR\libxml2
 LIBICONVDIR = D:\VLeaf-WUR\libiconv
 LIBZDIR = D:\VLeaf-WUR\libz
 LIBS += -Llib -lvleaf
 QMAKE_CXXFLAGS += -DLIBXML_STATIC
 QMAKE_CXXFLAGS += -I$${LIBXML2DIR}\include -I$${LIBICONVDIR}\include -I$${LIBZDIR}\include
}

# finis
