# Supplementary material for: Simulation of Organ Patterning on the Floral Meristem Using a Polar Auxin Transport Model
Source: PLoS One. 2012 Jan 23;7(1):e28762. doi: 10.1371/journal.pone.0028762 (PMC3264561; doi:10.1371/journal.pone.0028762)
Supplement: Text S4 — Robustness. (TEX) [file pone.0028762.s016.tex]

\documentclass[10pt]{article}
\usepackage{amsmath,amssymb}
%\usepackage{amsmath}
%\usepackage{amssymb}
\usepackage[english]{babel}
\usepackage[pdftex]{graphicx}
\usepackage{cite}
\usepackage{color}
\topmargin 0.0cm
\oddsidemargin 0.5cm
\evensidemargin 0.5cm
\textwidth 16cm
\textheight 21cm
\usepackage[labelfont=bf,labelsep=period,justification=raggedright]{caption}
\bibliographystyle{plos2009}
\makeatletter
\renewcommand{\@biblabel}[1]{\quad#1.}
\makeatother
\date{}
\pagestyle{myheadings}
\newcommand\nn{\nonumber}
\newcommand{\add}[1]{{\color{black} {#1}}}
\begin{document}
\begin{flushleft}
{\Large
\textbf{Text S4}}
\end{flushleft}

\section*{Robustness}
In Figure S2 some simulation outcomes are shown to visualize the sensitivity of the predicted auxin accumulation pattern for variations of parameters $\theta$ and $d_{dep}$. For $d_{dep}=0$ the pattern does not differ dramatically from that of the nominal parameter set. Increasing $d_{dep}$ to 100 times its nominal value, however, does result in a dramatic pattern change. Without active transport, the uniform auxin concentration equals one, so decreasing $\theta$ from 3 to 2 is substantial. The resulting pattern differs only little from that of nominal simulations. Increasing $\theta$ to 60 shows large undifferentiated (green), but elevated auxin levels in almost the same pattern as in nominal simulations.

 \end{document}
