# Supplementary material for: Simulation of Organ Patterning on the Floral Meristem Using a Polar Auxin Transport Model
Source: PLoS One. 2012 Jan 23;7(1):e28762. doi: 10.1371/journal.pone.0028762 (PMC3264561; doi:10.1371/journal.pone.0028762)
Supplement: Text S5 — Prediction of mutant phenotypes. (TEX) [file pone.0028762.s017.tex]

\documentclass[10pt]{article}
\usepackage{amsmath,amssymb}
%\usepackage{amsmath}
%\usepackage{amssymb}
\usepackage[english]{babel}
\usepackage[pdftex]{graphicx}
\usepackage{cite}
\usepackage{color}
\topmargin 0.0cm
\oddsidemargin 0.5cm
\evensidemargin 0.5cm
\textwidth 16cm
\textheight 21cm
\usepackage[labelfont=bf,labelsep=period,justification=raggedright]{caption}
\bibliographystyle{plos2009}
\makeatletter
\renewcommand{\@biblabel}[1]{\quad#1.}
\makeatother
\date{}
\pagestyle{myheadings}
\newcommand\nn{\nonumber}
\newcommand{\add}[1]{{\color{black} {#1}}}
\begin{document}
\begin{flushleft}
{\Large
\textbf{Text S5}}
\end{flushleft}

\section*{Prediction of mutant phenotypes}
In order to compare the outcomes of the mutant simulations, Figure S3 shows three results of wildtype simulations. Figure S4 shows the auxin patterns of three \textit{yuc} mutant simulations. The same sepal number emerges, but the maxima corresponding to the petals, stamens and carpels are fewer and have lower auxin levels. This could explain the phenotype with less reproductive organs than in wildtype. Figure S5 shows the auxin patterns of \textit{pid-8} mutant simulations. The emerging pattern is quite similar to that of wildtype, with the difference that the maxima in the center are fewer and with lower auxin levels, which explains the mutant phenotype with less reproductive organs. For the simulations we used $k_r=0.8$. Decreasing this saturation parameter makes the distribution of PINs at the cell membrane more uniform. To compensate for the consequent higher value of $f(A_j)$, we decreased $k_1$ to $0.23$. This means that in steady state and for an average value of $A_j=1$, the ratio of PIN's in the endosome over PIN's at the cell membrane, $P_i/P_{ij}=k_2/(k_1f(A_j))$, remains the same.

\end{document}
