# Supplementary material for: Simulation of Organ Patterning on the Floral Meristem Using a Polar Auxin Transport Model
Source: PLoS One. 2012 Jan 23;7(1):e28762. doi: 10.1371/journal.pone.0028762 (PMC3264561; doi:10.1371/journal.pone.0028762)
Supplement: Text S6 — Software compilation. (TEX) [file pone.0028762.s018.tex]

\documentclass[10pt]{article}
\usepackage{amsmath,amssymb}
%\usepackage{amsmath}
%\usepackage{amssymb}
\usepackage[english]{babel}
\usepackage[pdftex]{graphicx}
\usepackage{cite}
\usepackage{color}
\topmargin 0.0cm
\oddsidemargin 0.5cm
\evensidemargin 0.5cm
\textwidth 16cm
\textheight 21cm
\usepackage[labelfont=bf,labelsep=period,justification=raggedright]{caption}
\bibliographystyle{plos2009}
\makeatletter
\renewcommand{\@biblabel}[1]{\quad#1.}
\makeatother
\date{}
\pagestyle{myheadings}
\newcommand\nn{\nonumber}
\newcommand{\add}[1]{{\color{black} {#1}}}
\begin{document}
\begin{flushleft}
{\Large
\textbf{Text S6}}
\end{flushleft}

\section*{Software compilation}
Download the sources of the software package virtualleaf from \verb"http://code.google.com/p/virtualleaf/". The plugins that are used for this paper are enclosed as Supporting Information. To install, first install and compile VirtualLeaf as described in source package. Then put the \verb"auxinsimon.*" files in directory \verb"VirtualLeaf\src\build_models", and put \verb"basis-floral_ortime.xml" in directory \verb"VirtualLeaf\data\leaves". Finally, compile VirtualLeaf, and double-click it to run.

 \end{document}
